# Supplementary material for: A Novel CFEM Effector in Fusarium verticillioides Required for Virulence Involved in Plant Immunity Suppression and Fungal Cell Wall Integrity
Source: Int J Mol Sci. 2025 May 4;26(9):4369. doi: 10.3390/ijms26094369 (PMC12072874; doi:10.3390/ijms26094369)
Supplement: Supplementary file 1 [file ijms-26-04369-s001.zip › Supplementary files/Supplementary Table 1-250331.xlsx]

## Sheet: Supplementary Table 3
Supplementary Table S1. Primers used in this study
Primer Name	Primer 5'-3'	Purpose
pSUC2_CFEM7-F	GGAATTTTAATTAAGAATTCATGAAGTCTTCTTTCCTCA	Clone the signal peptide sequence of CFEM7 to pSUC2
pSUC2_CFEM7-R	CTATAGGGAGAACCTCGAGGGCAACGGCGGCAGCAGCCA	Clone the signal peptide sequence of CFEM7 to pSUC2
pSUC2_CFEM9-F	GGAATTTTAATTAAGAATTCATGAAGCTGTCTGTATTCAC	Clone the signal peptide sequence of CFEM9 to pSUC2
pSUC2_CFEM9-R	CTATAGGGAGAACCTCGAGAGCGGCAACAAG GCCAGCCA	Clone the signal peptide sequence of CFEM9 to pSUC2
pSUC2_CFEM10-F	GGAATTTTAATTAAGAATTCATGAAGGCTACTTTCTTCC	Clone the signal peptide sequence of CFEM10 to pSUC2
pSUC2_CFEM10-R	CTATAGGGAGAACCTCGAGGGCGGCAACGAGGCCAGC	Clone the signal peptide sequence of CFEM10 to pSUC2
pSUC2-CFEM12-F	GGAATTTTAATTAAGAATTCATGAAGTACTCTTTCGCTATTGC	Clone the signal peptide sequence of CFEM12 to pSUC2
pSUC2-CFEM12-R	CTATAGGGAGAACCTCGAGGGCGAGAGACTGAGCCGAGAC	Clone the signal peptide sequence of CFEM12 to pSUC2
pSUC2_CFEM13-F	GGAATTTTAATTAAGAATTCATGAAGTCCTTCTTCCTTTTC	Clone the signal peptide sequence of CFEM13 to pSUC2
pSUC2_CFEM13-R	CTATAGGGAGAACCTCGAGCGC CAAGACAGACGAGGAGAG	Clone the signal peptide sequence of CFEM13 to pSUC2
pSUC2_CFEM17-F	GGAATTTTAATTAAGAATTCATGCAGTTCTCCAGCTCTTTC	Clone the signal peptide sequence of CFEM17 to pSUC2
pSUC2_CFEM17-R	CTATAGGGAGAACCTCGAGGGCAAAGGCAGTGCCGAAA	Clone the signal peptide sequence of CFEM17 to pSUC2
pSUC2_CFEM18-F	GGAATTTTAATTAAGAATTCATGAAAAGACCTATTTCTATC	Clone the signal peptide sequence of CFEM18 to pSUC2
pSUC2_CFEM18-R	CTATAGGGAGAACCTCGAGTGCGGTGGCTACCGAGGCCATG	Clone the signal peptide sequence of CFEM18 to pSUC2
PCHF3-CFEM7-F	AGA GAA CAC GGG GGA CGA GCT CATGAAGTCTTCTTTCCTCA	Clone the full length sequence of CFEM7
PCHF3-CFEM7-R	CTCGCCCTTGCTCATCATGTCGACGGCAACGGCGGCAGCAGCCA	Clone the full length sequence of CFEM7
PCHF3-CFEM9-F	AGAGAACACGGGGGACGAGCTCATGAAGCTGTCTGTATTCAC	Clone the full length sequence of CFEM9
PCHF3-CFEM9-R	CTCGCCCTTGCTCATCATGTCGACCAG GGCAAAGAGCATAGCCAT G	Clone the full length sequence of CFEM9
PCHF3-CFEM10-F	AGAGAACACGGGGGACGAGCTCATGAAGGCTACTTTCTTCC	Clone the full length sequence of CFEM10
PCHF3-CFEM10-R	CTCGCCCTTGCTCATCATGTCGACCAGAGCAAGGACAGCACCAAG GGCA	Clone the full length sequence of CFEM10
PCHF3-CFEM12-F	AGAGAACACGGGGGACGA GCTCATGAAGTACTCTTTCGCTATTGC	Clone the full length sequence of CFEM12
PCHF3-CFEM12-R	CTCGCCCTTGCTCATCATGTCGACCAGAGCAAGGGCCATGAGGGCA	Clone the full length sequence of CFEM12
PCHF3-CFEM13-F	AGAGAACACGGGGGACGAGCTCATGAAGTCCTTCTTCCTTTTC	Clone the full length sequence of CFEM13
PCHF3-CFEM13-R	CTC GCC CTT GCT CAT CAT GTC GACCAT AAG AGC GAA CAA GAACATCAT	Clone the full length sequence of CFEM13
PCHF3-CFEM17-F	AGA GAA CAC GGG GGA CGA GCT CATGCAGTTCTCCAGCTCTTTC	Clone the full length sequence of CFEM17
PCHF3-CFEM17-R	CTC GCC CTT GCT CAT CAT GTC GACAGC ACA AGC AGT GCA GAC AGC	Clone the full length sequence of CFEM17
PCHF3-CFEM18-F	AGA GAA CAC GGG GGA CGA GCT CATGAAAAGACCTATTTCTATC	Clone the full length sequence of CFEM18
PCHF3-CFEM18-R	CTCGCCCTTGCTCATCATGTCGACCAGCAATTGCCAAAACGCGGCAGC	Clone the full length sequence of CFEM18
pDONOR-CFEM12-F	GGGGACAAGTTTGTACAAAAAAGCAGGCTTCGAC GTCCCCAAGTGCGCTATTC	Gateway clone vector
pDONOR-CFEM12-R	GGGGACCACTTTGTACAAGAAAGCTGGGTCTCACAGAGCAAGGGCCATGAGGGCA	Gateway clone vector
CFEM12ΔSPGFP- Sac I-F	AGAGAACACGGGGGACGA GCTCATGGACGTCCCCAAGTG CGCTATTC	For subcellular localization in N. benthaminana
CFEM12 -1-GFP-F	AGAGAACACGGG GGACGAGCTCATGAAGTACTCTTTCGCTATTGC	For subcellular localization in N. benthaminana
CFEM12 -1-GFP-R	ATCATGATCCTTATAATCGTCGACAGAGCAGAGCTTCTCAGTAGCAGG	For subcellular localization in N. benthaminana
CFEM12 -2-GFP-F	AGAGAACACGGG GGACGAGCTCATGGGCGGCTCCGGCTCCGGTTCCGCCGA	For subcellular localization in N. benthaminana
LF-F	GATTACGAATTCGAGCTCGGTACCGTCAAGTGTGTGGGTGTGTTT	For 5' flank sequence of CFEM12 amplification
LF-R	ATCTCTAGAGGATCCCCGGGTACCGTT GCC CGT TAA CCA TTA CAG GGA	For 5' flank sequence CFEM12 amplification
LR-F	GTCGACCTGCAGGCATGCAAGCTTATT GAT GGT GAA TTT GCA AAC CGT G	For 3' flank sequence CFEM12 amplification
LR-R	AAAACGACGGCCAGTGCCAAGCTT CAGATTGAGGGCATGTACGATA	For 3' flank sequence CFEM12 amplification
YG-F	GATGTAGGAGGGCGTGGATATGTCCT	For HPH gene amplification
HY-R	AACCCGCGGTCGGCATCTACTCTATTC	For HPH gene amplification
5’ -flank-F	CTCCTCCATAACACCACGTAATC	Validate gene knockout
3’ -flank-R	GGATTTCGTCATCTAGGTCATCCC	Validate gene knockout
gene-F	CACTGATCTCACCTGTGTCTG	Validate gene knockout
gene-R	GAGGAATTGGCGCTCATAATTG	Validate gene knockout
pFL2-CFEM12-F	CGACTCACTATAGGGCGAATTGGGTACTCAAATTGGCCCCCTTTTATTCCCGGCTACAG	Gene complementation
pFL2-CFEM12-R	CACCACCCCGGTGAACAGCTCCTCGCCCTTGCTCACCAGAGCAAGGGCCATGAGGGCA	Gene complementation
BIFC-CFEM12-F	GGGGACAAGTTTGTACAAAAAAGCAGGCTTCATGGACGTCCCCAAGTG CGCTATTC	BIFC Interaction assay
BIFC-CFEM12-R	GGGGACCACTTTGTACAAGAAAGCTGGGTCCAGAGCAAGGGCCATGAGGGCA	BIFC Interaction assay
BIFC-ZmWAK17-F	GGGGACAAGTTTGTACAAAAAAGCAGGCTTCATGGATCTGGCGCTGCCACCAGTCCAG	BIFC Interaction assay
BIFC-ZmWAK17-R	GGGGACAAGTTTGTACAAAAAAGCAGGCTTC TAG TTT GCT ATA AAT TGA CAA T	BIFC Interaction assay
WAK17-VIGS-F	GGAAATGTCCGAGTCTGAGGTACCGATCTGGCGCTGCCACCAGTCCA	Real Time PCR for detecting the gene expression level
WAK17-VIGS-R	AGATTAGGAAGGGGAGGTTCTAGACCCTTCCGAGCTCTTGGCGCCGGT	Real Time PCR for detecting the gene expression level
q-WAK17-F	GTTCAGTGGCGATGAGGTAC	Real Time PCR for detecting the gene expression level
q-WAK17-R	GTTTCTCGAAGGTGTAGCTCTG	Real Time PCR for detecting the gene expression level
q-CFEM12-F	CATCACCAGCAAGACCGAC	Real Time PCR for detecting the gene expression level
q-CFEM12-R	TCAGTAGCAGGGAGGACC	Real Time PCR for detecting the gene expression level
qCFEM17-F	GACCTCTGCTATCCCTACCT	Real Time PCR for detecting the gene expression level
qCFEM17-R	GTTGTCAAGGACACAGTTGATG	Real Time PCR for detecting the gene expression level
qCFEM18-F	CCTCGATCAAGACGACAGTTAG	Real Time PCR for detecting the gene expression level
qCFEM18-R	GGTATCAGCAGTTCCGGTAATC	Real Time PCR for detecting the gene expression level
q-NbActin-F	CAGAAAGAGGCTACTCTTTTACCACCACGG	Real Time PCR for detecting the gene expression level
q-NbActin-R	GTGGTTTCATGAATGCCAGCAGCTTCC	Real Time PCR for detecting the gene expression level
q-NbPR1-F	CCGCCTTCCCTCAACTCAAC	Real Time PCR for detecting the gene expression level
q-NbPR1-R	GCACAACCAAGACGTACTGAG	Real Time PCR for detecting the gene expression level
q-NbPR4-F	GGCCAAGATTCCTGTGGTAGAT	Real Time PCR for detecting the gene expression level
q-NbPR4-R	CACTGTTGTTTGAGTTCCTGTTCCT	Real Time PCR for detecting the gene expression level
q-ERF1-F	GCTCTTAACGTCGGATGGTC	Real Time PCR for detecting the gene expression level
q-ERF1-R	AGCCAAACCCTAGCTCCATT	Real Time PCR for detecting the gene expression level
q-LOX-F	AAAACCTATGCCTCAAGAAC	Real Time PCR for detecting the gene expression level
q-LOX-R	ACTGCTGCATAGGCTTTGG	Real Time PCR for detecting the gene expression level
q-NbWRKY12-F	CTCATCAGCTAGTTCATTTGATGC	Real Time PCR for detecting the gene expression level
q-NbWRKY12-R	AGCTCGGTCTTTGTTCTAAAAGC	Real Time PCR for detecting the gene expression level
q-HSR203-F	GGCAGTGGAGGAGCTTAAAT	Real Time PCR for detecting the gene expression level
q-HSR203-R	GCTATGTCCCACTCCATTGTTA	Real Time PCR for detecting the gene expression level
q-Fv-CPK1-F	CCTTCTGGGATAGTGGATCTCC	Real Time PCR for detecting the gene expression level
q-FvCPK1-R	AGGATGGGTCTTCACGTCATCT	Real Time PCR for detecting the gene expression level
q-Fv-FAC1-F	AGATGCTTTGCAGCTCTCTGGA	Real Time PCR for detecting the gene expression level
q-Fv-FAC1-R	CTTGGTGCTCCAAGAAGTTCAA	Real Time PCR for detecting the gene expression level
q-Fv-FMK1-F	GACACTCATTCTGGACGTGCTG	Real Time PCR for detecting the gene expression level
q-Fv-FMK1-R	GAACAGAGTTCGGAAGGGAACC	Real Time PCR for detecting the gene expression level
q-Fv-TUB2F	TGCTCATTTCCAAGATCCGCG	Real Time PCR for detecting the gene expression level
q-Fv-TUB2R	GTAGTTGAGGTCACCGTAGGAGG	Real Time PCR for detecting the gene expression level
q-ZMUBI-F	GGA AAA ACC ATA ACC CTG GA	Real Time PCR for detecting the gene expression level
q-ZMUBI-R	ATATGGAGAGAGGGCACCAG	Real Time PCR for detecting the gene expression level
